# Supplementary material for: Storage of Titanium Dental Implants in Ozone Nanobubble Water Retards Biological Aging and Enhances Osseointegration: An In Vivo Study
Source: Materials (Basel). 2025 Jul 3;18(13):3156. doi: 10.3390/ma18133156 (PMC12251079; doi:10.3390/ma18133156)
Supplement: Supplementary file 1 [file materials-18-03156-s001.zip]

Archive with 5 entries (5 files):
- Figure S1.xlsx
- Table S1.xlsx
- Table S2.xlsx
- Table S3.xlsx
- Table S4.xlsx
