# Supplementary material for: Storage of Titanium Dental Implants in Ozone Nanobubble Water Retards Biological Aging and Enhances Osseointegration: An In Vivo Study
Source: Materials (Basel). 2025 Jul 3;18(13):3156. doi: 10.3390/ma18133156 (PMC12251079; doi:10.3390/ma18133156)
Supplement: Supplementary file 1 [file materials-18-03156-s001.zip › Figure S1.xlsx]

## Sheet: Sheet1
		Figure S1: Appearance of NBW3 used in this study:The NBW3 solution exhibited a pink coloration following ozone microbubble treatment, attributed to the oxidation of trace manganese ions.
