# Supplementary material for: Storage of Titanium Dental Implants in Ozone Nanobubble Water Retards Biological Aging and Enhances Osseointegration: An In Vivo Study
Source: Materials (Basel). 2025 Jul 3;18(13):3156. doi: 10.3390/ma18133156 (PMC12251079; doi:10.3390/ma18133156)
Supplement: Supplementary file 1 [file materials-18-03156-s001.zip › Table S1.xlsx]

## Sheet: Table.S1
		Table S1. Physicochemical properties and elemental composition of NBW3
		Parameter	Value	Method
		Ozone concentration	1.5 mg L⁻¹	Indigo method [1]
		Total organic carbon	<3 mg L⁻¹	TOC analyzer
		Iron (Fe)	<0.03 mg L⁻¹	ICP-OES
		Sodium (Na⁺)	16 mg L⁻¹	Ion chromatography
		Chloride (Cl⁻)	14.6 mg L⁻¹	Ion chromatography
		Calcium (Ca²⁺)	27 mg L⁻¹	ICP-OES
		Magnesium (Mg²⁺)	14 mg L⁻¹	ICP-OES
		pH	7.5	pH meter
		Color	Pink	Visual observation
		Ozone nanobubble water (NBW3) was prepared using a patented method (Japan Patent No. 2005246293-A, REO Co., Ltd., Japan), which generates high-purity ozone water containing stable nanobubbles.
		1. Bader, H.; Hoigné, J. Determination of ozone in water by the indigo method. Water Res. 1981, 15, 449–456. https://doi.org/10.1016/0043-1354(81)90054-3
