# Supplementary material for: Storage of Titanium Dental Implants in Ozone Nanobubble Water Retards Biological Aging and Enhances Osseointegration: An In Vivo Study
Source: Materials (Basel). 2025 Jul 3;18(13):3156. doi: 10.3390/ma18133156 (PMC12251079; doi:10.3390/ma18133156)
Supplement: Supplementary file 1 [file materials-18-03156-s001.zip › Table S2.xlsx]

## Sheet: Sheet1
		Table S2. Summary of statistical tests for removal torque measurement						Table S2. Summary of statistical tests for removal torque measurement
		Test	Test Statistic	p-value	Interpretation			Test	Test Statistic	p-value	Interpretation
		Shapiro–Wilk Test (Atmospheric)	W = 0.927	0.557	Normally distributed (p > 0.05)			Shapiro–Wilk Test (Atmospheric)	W = 0.907	0.415	Normally distributed (p > 0.05)
		Shapiro–Wilk Test (NBW3)	W = 0.908	0.421	Normally distributed (p > 0.05)			Shapiro–Wilk Test (NBW3)	W = 0.978	0.941	Normally distributed (p > 0.05)
		Levene’s Test （Atmospheric/NBW3）	F = 3.813	0.079	Variances are unequal (p < 0.05)			Levene’s Test （Atmospheric/NBW3）	F = 0.052	0.824	Variances are unequal (p < 0.05)
		(a) 14 days post-implantation						(b) 28 days post-implantation
