# Supplementary material for: Storage of Titanium Dental Implants in Ozone Nanobubble Water Retards Biological Aging and Enhances Osseointegration: An In Vivo Study
Source: Materials (Basel). 2025 Jul 3;18(13):3156. doi: 10.3390/ma18133156 (PMC12251079; doi:10.3390/ma18133156)
Supplement: Supplementary file 1 [file materials-18-03156-s001.zip › Table S3.xlsx]

## Sheet: Table S3
		Table S3. Summary of statistical tests for calcium-to-phosphorus (Ca/P) atomic ratios						Table S3. Summary of statistical tests for calcium-to-phosphorus (Ca/P) atomic ratios
		Test	Test Statistic	p-value	Interpretation			Test	Test Statistic	p-value	Interpretation
		Shapiro–Wilk Test (Atmospheric)	W = 0.785	0.043	Normally distributed (p > 0.05)			Shapiro–Wilk Test (Atmospheric)	W = 0.933	0.604	Normally distributed (p > 0.05)
		Shapiro–Wilk Test (NBW3)	W =0.888	0.306	Normally distributed (p > 0.05)			Shapiro–Wilk Test (NBW3)	W = 0.943	0.686	Normally distributed (p > 0.05)
		Mann–Whitney U Test（Atmospheric/NBW3）	U = 26.0	0.24	No significant difference between groups (p > 0.05)			Mann–Whitney U Test（Atmospheric/NBW3）	U = 22	0.589	No significant difference between groups (p > 0.05)
		(a) 14 days post-implantation						(b) 28 days post-implantation
